# Supplementary material for: Associations of Objectively-Measured Sedentary Time and Patterns with Cognitive Function in Non-Demented Japanese Older Adults: A Cross-Sectional Study
Source: Int J Environ Res Public Health. 2022 Feb 11;19(4):1999. doi: 10.3390/ijerph19041999 (PMC8871939; doi:10.3390/ijerph19041999)
Supplement: Supplementary file 1 [file ijerph-19-01999-s001.zip]

Archive with 1 entries (1 files):
- ijerph-1548401-supplementary.pdf
